# Supplementary material for: Predictive Value of Frailty, Comorbidity, and Patient-Reported Measures for Hospitalization or Death in Older Outpatients: Quality of Life and Depression as Prognostic Red Flags
Source: Diagnostics (Basel). 2025 Jul 23;15(15):1857. doi: 10.3390/diagnostics15151857 (PMC12345878; doi:10.3390/diagnostics15151857)
Supplement: Supplementary file 1 [file diagnostics-15-01857-s001.zip]

Archive with 1 entries (1 files):
- diagnostics-3728111-supplementary.pdf
